# Supplementary material for: Analyzing physiological signals recorded with a wearable sensor across the menstrual cycle using circular statistics
Source: Front Netw Physiol. 2023 Oct 19;3:1227228. doi: 10.3389/fnetp.2023.1227228 (PMC10621043; doi:10.3389/fnetp.2023.1227228)
Supplement: Supplementary file 1 [file Presentation1.zip]

Archive with 1 entries (1 files):
- Supplementary Table 1 & Figure 1.PDF
